# Supplementary material for: Sustainable Biomass Lignin-Based Hydrogels: A Review on Properties, Formulation, and Biomedical Applications
Source: Int J Mol Sci. 2023 Aug 30;24(17):13493. doi: 10.3390/ijms241713493 (PMC10487582; doi:10.3390/ijms241713493)
Supplement: Supplementary file 1 [file ijms-24-13493-s001.zip]

Archive with 1 entries (1 files):
- ijms-2537513-supplementary.pdf
